# Supplementary material for: A Report from a Community-Centric Cancer Control Approach in the Post-Conflict Northern Province of Sri Lanka
Source: Int J Environ Res Public Health. 2025 Sep 27;22(10):1492. doi: 10.3390/ijerph22101492 (PMC12562639; doi:10.3390/ijerph22101492)
Supplement: Supplementary file 1 [file ijerph-22-01492-s001.zip]

Archive with 1 entries (1 files):
- ijerph-3720586-supplementary.pdf
